# Supplementary material for: Auxin Controls Root Gravitropic Response by Affecting Starch Granule Accumulation and Cell Wall Modification in Tomato
Source: Plants (Basel). 2025 Mar 25;14(7):1020. doi: 10.3390/plants14071020 (PMC11990612; doi:10.3390/plants14071020)
Supplement: Supplementary file 1 [file plants-14-01020-s001.zip]

Archive with 1 entries (1 files):
- plants-3515650-supplementary.pdf
